# Supplementary material for: Comparative analysis of procedural variations in the social defeat stress paradigm in mice: effects of post-defeat housing conditions and aggressor exposure duration
Source: Mol Brain. 2026 Jul 7;19:53. doi: 10.1186/s13041-026-01325-y (PMC13344037; doi:10.1186/s13041-026-01325-y)
Supplement: Supplementary file 3 — Supplementary Material 3: Supplementary Table 1 Number of animals used in each experiment Supplementary Table 2 Statistical analysis of behavioral data in socially defeated mice under post-defeat separation and cohabitation conditions Supplementary Table 3 Statistical analysis of behavioral data in socially defeated mice under short- and long-exposure conditions of the SDS session [file 13041_2026_1325_MOESM3_ESM.xlsx]

## Sheet: Table S1
Supplementary Table 1. Number of animals used in each experiment
Experiment	Group	Initial number of animals	Day of CSDS at exclusion due to death or severe injury (number of animals excluded)	Number of animals used				Number of animals with an undefined social interaction ratio (*)
				Total	Control	Susceptible	Resilient
Experiment 1	Group-housed separation control group (SEP-CON)	28		28	28
	Group-housed separation CSDS group (SEP-CSDS)	32		32		21	11
	Sensory contact cohabitation control group (COH-CON)	28		28	25			3
	Sensory contact cohabitation CSDS group (COH-CSDS)	32	Day 3 (3), Day 4 (2), Day 5 (1), Day 6 (1), Day 7 (2), Day 8 (1), Day 9 (1), Day 10 (1), Day 11 (1)	19		10	9
Experiment 2	CON	20		20	20
	Short (5 min) exposure (SE) group	24	Day 3 (2), Day 6 (1), Day 7(1)	20		14	6
	Long (10 min) exposure (LE) group	28	Day 4 (1), Day 6 (1), Day 7 (1), Day 8 (1)	24		21	2	1
								*Animals with an undefined social interaction ratio (target-absent interaction time = 0) were excluded from all analyses performed after the social interaction test.

## Sheet: Table S2
Supplementary Table 2. Statistical analysis of behavioral data in socially defeated mice under post-defeat separation and cohabitation conditions.
Test	Measure	Figure		ANOVA
				Condition		Stress		Condition × Stress		Time/Session		Condition × Time/Session		Stress × Time/Session		Condition × Stress × Time/Session
	Body weight (g)	Figure 1E		F1,98 = 0.96, p = 0.3294		F2,98 = 0.62, p = 0.542		F2,98 = 0.57, p = 0.5695		F1,98 = 17.19, p < 0.0001		F1,98 = 16.2, p = 0.0001		F2,98 = 24.24, p < 0.0001		F2,98 = 1.1, p = 0.3376
Social interaction test in CSDS paradigm	Time spent in target area (s)	Figure 1C		F1,98 = 0, p = 0.9604		F2,98 = 4.05, p = 0.0205		F2,98 = 1.39, p = 0.2542		F1,98 = 0, p = 0.9562		F1,98 = 3.37, p = 0.0696		F2,98 = 14.38, p < 0.0001		F2,98 = 0.39, p = 0.6779
	Social interaction ratio	Figure 1B, D		F1,98 = 4.32, p = 0.0402		F2,98 = 13.06, p < 0.0001		F2,98 = 0.99, p = 0.3757
Light/dark transition test	Time spent in light chamber (s)	Figure 1F		F1,98 = 6.53, p = 0.0121		F2,98 = 0.17, p = 0.8432		F2,98 = 0.74, p = 0.4776
	Number of transitions	Figure 1G		F1,98 = 4.47, p = 0.037		F2,98 = 0.51, p = 0.6027		F2,98 = 0.29, p = 0.7521
	Distance traveled (cm) in dark chamber	Figure S1A		F1,98 = 0, p = 0.993		F2,98 = 4.43, p = 0.0144		F2,98 = 0.92, p = 0.4015
	Distance traveled (cm) in light chamber	Figure S1B		F1,98 = 3.69, p = 0.0577		F2,98 = 0.83, p = 0.4373		F2,98 = 1.47, p = 0.236
	Latency to light chamber (s)	Figure S1C		F1,98 = 6.26, p = 0.014		F2,98 = 1.27, p = 0.285		F2,98 = 1.59, p = 0.2085
Open field test	Distance traveled (cm)	Figure 1H		F1,98 = 6.15, p = 0.0148		F2,98 = 6.09, p = 0.0032		F1,98 = 1.63, p = 0.2008		F5,490 = 105.63, p < 0.0001		F5,490 = 1.4, p = 0.2232		F10,490 = 0.49, p = 0.8977		F10,490 = 0.87, p = 0.5577
	Center time (s)	Figure 1I		F1,98 = 4.97, p = 0.028		F2,98 = 4.5, p = 0.0135		F1,98 = 1.76, p = 0.1774		F5,490 = 34.6, p < 0.0001		F5,490 = 1.51, p = 0.1838		F10,490 = 2.39, p = 0.009		F10,490 = 1.09, p = 0.3701
	Stereotypic counts	Figure S1D		F1,98 = 4.71, p = 0.0324		F2,98 = 5.66, p = 0.0047		F1,98 = 5.12, p = 0.0077		F5,490 = 4.77, p = 0.0003		F5,490 = 2.54, p = 0.0278		F10,490 = 1.79, p = 0.059		F10,490 = 1.73, p = 0.0715
	Vertical activity	Figure S1E		F1,98 = 1.52, p = 0.221		F2,98 = 2.64, p = 0.0767		F1,98 = 0.65, p = 0.5267		F5,490 = 22.1, p < 0.0001		F5,490 = 0.91, p = 0.4749		F10,490 = 0.91, p = 0.5241		F10,490 = 1.13, p = 0.3381
Porsolt forced swim test	Immobility (%) on Day 1	Figure 1J		F1,98 = 2.64, p = 0.1071		F2,98 = 0.89, p = 0.4134		F2,98 = 2.17, p = 0.1195		F9,882 = 163.17, p < 0.0001		F9,882 = 1.12, p = 0.3459		F18,882 = 0.74, p = 0.7698		F18,882 = 0.76, p = 0.752
	Immobility (%) on Day 2	Figure 1K		F1,98 = 0.27, p = 0.6013		F2,98 = 3.06, p = 0.0516		F2,98 = 3.74, p = 0.0272		F9,882 = 18.89, p < 0.0001		F9,882 = 2.18, p = 0.0213		F18,882 = 2.43, p = 0.0008		F18,882 = 1.5, p = 0.0816
	Distance traveled (cm) on Day 1	Figure S1F		F1,98 = 3.31, p = 0.0719		F2,98 = 0.68, p = 0.5071		F2,98 = 2.92, p = 0.0584		F9,882 = 397.59, p < 0.0001		F9,882 = 1.56, p = 0.1228		F18,882 = 2.38, p = 0.001		F18,882 = 0.4, p = 0.9872
	Distance traveled (cm) on Day 2	Figure S1G		F1,98 = 1.41, p = 0.2386		F2,98 = 4.34, p = 0.0157		F2,98 = 2.3, p = 0.1061		F9,882 = 30.31, p < 0.0001		F9,882 = 2.83, p = 0.0027		F18,882 = 4.25, p < 0.0001		F18,882 = 1.77, p = 0.0245
Tail suspension test	Immobility (%)	Figure 1L		F1,98 = 2.07, p = 0.1538		F2,98 = 0.88, p = 0.4181		F2,98 = 2.01, p = 0.1393		F9,882 = 94.49, p < 0.0001		F9,882 = 1.28, p = 0.2424		F18,882 = 0.96, p = 0.5082		F18,882 = 0.88, p = 0.6096
Sucrose preference test	1% sucrose preference (%)	Figure 1M		F1,98 = 0.09, p = 0.7612		F2,98 = 0.35, p = 0.7033		F2,98 = 0.15, p = 0.8572
	Water intake (g)	Figure S1H		F1,98 = 0.22, p = 0.6395		F2,98 = 1.16, p = 0.3187		F2,98 = 0, p = 0.9979
	1% sucrose intake (g)	Figure S1H		F1,98 = 5.54, p = 0.0206		F2,98 = 15.18, p < 0.0001		F2,98 = 1.7, p = 0.1878

## Sheet: Table S3
Supplementary Table 3. Statistical analysis of behavioral data in socially defeated mice under short- and long-exposure conditions of the SDS session.
Test	Measure	Figure		ANOVA
				Condition		Time/Session		Condition × Time/Session
	Body weight (g)	Figure 2E		F2,52 = 2.23, p = 0.1175		F1,52 = 70.79, p < 0.0001		F2,52 = 17.78, p < 0.0001
Social interaction test in CSDS paradigm	Time spent in target area (s)	Figure 2C		F2,52 = 6.49, p = 0.003		F1,52 = 43.25, p < 0.0001		F2,52 = 11.33, p < 0.0001
	Social interaction ratio	Figure 2B, D		F2,52 = 17.02, p < 0.0001
Light/dark transition test	Time spent in light chamber (s)	Figure 2F		F2,52 = 3.16, p = 0.0506
	Number of transitions	Figure 2G		F2,52 = 7.06, p = 0.0019
	Distance traveled (cm) in dark chamber	Figure S2A		F2,52 = 4.12, p = 0.0218
	Distance traveled (cm) in light chamber	Figure S2B		F2,52 = 7.09, p = 0.0019
	Latency to light chamber (s)	Figure S2C		F2,52 = 2.08, p = 0.1348
Open field test	Distance traveled (cm)	Figure 2H		F2,52 = 18.89, p < 0.0001		F5,260 = 35.5, p < 0.0001		F10,260 = 1.45, p = 0.1579
	Center time (s)	Figure 2I		F2,52 = 11.95, p < 0.0001		F5,260 = 36.06, p < 0.0001		F10,260 = 2.42, p = 0.0091
	Stereotypic counts	Figure S2D		F2,52 = 11.62, p < 0.0001		F5,260 = 1.14, p = 0.3378		F10,260 = 0.91, p = 0.526
	Vertical activity	Figure S2E		F2,52 = 0.97, p = 0.387		F5,260 = 17.75, p < 0.0001		F10,260 = 1.35, p = 0.2031
Elevated plus maze test	Distance traveled (cm)	Figure S2F		F2,52 = 4.98, p = 0.0106
	Number of entries	Figure S2G		F2,52 = 3.68, p = 0.0321
	Entries into open arms (%)	Figure S2H		F2,52 = 2.19, p = 0.122
	Time on open arms (%)	Figure S2I		F2,52 = 1.84, p = 0.1694
Porsolt forced swim test	Immobility (%) on Day 1	Figure 2J		F2,52 = 2.92, p = 0.0627		F9,468 = 67.4, p < 0.0001		F18,468 = 0.83, p = 0.6609
	Immobility (%) on Day 2	Figure 2K		F2,52 = 0.46, p = 0.6323		F9,468 = 10.27, p < 0.0001		F18,468 = 1.03, p = 0.4265
	Distance traveled (cm) on Day 1	Figure S2J		F2,52 = 2.19, p = 0.1226		F9,468 = 136.7, p < 0.0001		F18,468 = 0.91, p = 0.5692
	Distance traveled (cm) on Day 2	Figure S2K		F2,52 = 0.88, p = 0.4207		F9,468 = 16.99, p < 0.0001		F18,468 = 1.46, p = 0.1014
Tail suspension test	Immobility (%)	Figure 2L		F2,52 = 1.48, p = 0.2379		F9,468 = 52.74, p < 0.0001		F18,468 = 0.68, p = 0.8328
Sucrose preference test	1% sucrose preference (%)	Figure 2M		F2,52 = 0.3, p = 0.7424
	Water intake (g) per day	Figure S2L		F2,52 = 0.67, p = 0.5157
	1% sucrose intake (g) per day	Figure S2L		F2,52 = 2.97, p = 0.0599
	Food intake (g) per day	Figure S2M		F2,52 = 7.59, p = 0.0013
